# Supplementary material for: Bioprospecting Bioactive Polar Lipids from Olive (Olea europaea cv. Galega vulgar) Fruit Seeds: LC-HR-MS/MS Fingerprinting and Sub-Geographic Comparison
Source: Foods. 2022 Mar 25;11(7):951. doi: 10.3390/foods11070951 (PMC8997722; doi:10.3390/foods11070951)
Supplement: Supplementary file 1 [file foods-11-00951-s001.zip]

Archive with 1 entries (1 files):
- foods-1572716-supplementary.pdf
